# Supplementary material for: Colistin, Meropenem–Vaborbactam, Imipenem–Relebactam, and Eravacycline Testing in Carbapenem-Resistant Gram-Negative Rods: A Comparative Evaluation of Broth Microdilution, Gradient Test, and VITEK 2
Source: Antibiotics (Basel). 2024 Nov 8;13(11):1062. doi: 10.3390/antibiotics13111062 (PMC11591322; doi:10.3390/antibiotics13111062)
Supplement: Supplementary file 1 [file antibiotics-13-01062-s001.zip]

Archive with 4 entries (4 files):
- Supplementary Table S1_241014_PF.pdf
- Supplementary Table S2_241014_PF.pdf
- Supplementary Table S3_240806_PF.pdf
- Supplementary Table S4_241014_PF.pdf
